# Supplementary material for: Effects of the EQUIP quasi-experimental study testing a collaborative quality improvement approach for maternal and newborn health care in Tanzania and Uganda
Source: Implement Sci. 2017 Jul 18;12:89. doi: 10.1186/s13012-017-0604-x (PMC5516352; doi:10.1186/s13012-017-0604-x)
Supplement: Additional file 1: — Webannex I EQUIP Maps. Webannex II EQUIP mentoring and coaching. Webannex III EQUIP Timeline of assessment and implementation. Webannex IV Project charter. Webannex V EQUIP Example report card. Webannex VI Vignettes. Webannex VII EQUIP Example Runchart. Webannex VIII EQUIP Example Analysis. (ZIP 1064.96 kb) [file 13012_2017_604_MOESM1_ESM.zip]

Archive with 8 entries (8 files):
- Webannex I EQUIP Maps.docx
- Webannex II EQUIP mentoring and coaching.docx
- Webannex III EQUIP Timeline of assessment and implementation.docx
- Webannex IV Project charter.docx
- Webannex V EQUIP Example report card.docx
- Webannex VI Vignettes.doc
- Webannex VII EQUIP Example Runchart.docx
- Webannex VIII EQUIP Analysis Example.docx
